# Supplementary material for: High Dose Local Photon Irradiation Is Crucial in Anti-CTLA-4 Antibody Therapy to Enhance the Abscopal Response in a Murine Pancreatic Carcinoma Model
Source: Cancers (Basel). 2022 Apr 22;14(9):2087. doi: 10.3390/cancers14092087 (PMC9101709; doi:10.3390/cancers14092087)
Supplement: Supplementary file 1 [file cancers-14-02087-s001.zip]

Archive with 2 entries (2 files):
- cancers-1660363-supplementary Figures.pdf
- cancers-1660363-supplementary Methods S1-done.pdf
